# Supplementary material for: Sexually dimorphic estrogen sensing in skeletal stem cells controls skeletal regeneration
Source: Nat Commun. 2022 Oct 30;13:6491. doi: 10.1038/s41467-022-34063-5 (PMC9618571; doi:10.1038/s41467-022-34063-5)
Supplement: Supplementary file 3 — Source Data [file 41467_2022_34063_MOESM3_ESM.xlsx]

## Sheet: Figure 1C
	Bone mass/volume
	Sham	OVX	Male
	370.34	369.72	377.747
	381.233	356.841	388.858
	360.533	355.304	367.743
	364.438	351.071	371.726
	358.22	352.469	365.384
	352.435	342.832	359.484
	383.124	357.096	383.412
	355.829	355.817	362.946
	342.68	352.57	359.534
	351.376	352.554	358.404
	357.273	353.765	364.419
	358.259	347.233	365.424
	349.692	342.656	356.686
	360.761	346.023	367.976
	354.535	350.954	361.626
	350.196	356.51	357.2
	350.899	342.267	357.917
	352.813	337.16	359.87
	354.958	323.715	362.057
	344.077	328.538	350.959
	BV/TV
	Female Sham	Female OVX	Male sham
	42.4396	36.0549	54.2857
	51.9452	35.0593	40.4736
	39.7133	33.7594	47.7663
	43.8565	33.3524	42.5418
	39.0057	36.5787	49.3988
	44.3366	30.5535	40.9572

## Sheet: Figure 1D
Sham	OVX	Male
14.4235	9.8672	15.8659
13.0312	10.7801	22.7503
17.42	10.0868	16.3344
14.943	14.785	19.162
16.2362	12.9207	16.4373
17.5958	13.0514	17.8598
19.0164	12.46	19.3554
14.7289	11.3124	20.918
12.7894	7.15615	16.2018
	9.5328	17.0683

## Sheet: Figure 1F
SSC	Sham						OVX						Male
Uninjured	1094	1442	1138	955	1200	1122	1101	1067	1095	925	1142	987	1647	1867	1446	2107	1743	1822
Fracture	4781	4054	5051	4801	4234	4396	1402	1384	1284	1342	1561	1469	5742	5469	5629	6547	6573	6573
BCSP	Sham						OVX						Male
Uninjured	1447	1231	1450	1308	1453	1623	1286	1392	1274	1377	1564	1541	2392	1883	2112	2071	1733	1846
Fracture	4282	4399	4452	4629	4737	3869	1573	1333	1345	1563	1690	1721	5385	5192	7071	5434	6193	6032

## Sheet: Figure 1H
SSC CFU	Sham				OVX
Uninjured	5	5	5	4	5	6	4	7
Fracture	28	24	23	32	13	12	13	9
BCSP CFU	Sham				OVX
Uninjured	3	5	4	4	5	5	4	3
Fracture	32	31	27	25	11	7	7	8

## Sheet: Figure1I
	Sham						OVX
mSSC	0.6177	0.6308	0.5713	0.9361	0.5641	0.5601	0.3435	0.3764	0.2244	0.2292	0.3096	0.3072
BCSP	0.4561	0.4505	0.3896	0.3845	0.3985	0.4042	0.3127	0.3233	0.3583	0.3247	0.3694	0.3581

## Sheet: Figure2B
Sham	OVX	OXR+E2
40.12	18.73	40.57
42.12	24.92	51.72
33.95	22.54	60.91
36.49	24.27	46.61
41.16	19.48	48.14
	21.99	49.59

## Sheet: Figure 2C
Sham	OXR	OXR+E2
14.4235	9.8672	21.28
20.6821	10.7801	22.89
13.0312	10.0868	17.31
17.42	14.785	24.16
14.943	12.9207	22.42
16.2362	13.0514	18.23
17.5958	12.46	18.89
19.0164	11.3124	23.95
14.7289	7.15615	22.62
12.7894	9.5328	15.34
		25.67
		23.44

## Sheet: Figure 2D
BONE MASS/VOLUME						BV/TV
Sham	OXR	OXR+E2				Sham	OVX	OVX+E2
369.34	355.09	403.43				42.4396	36.0549	50.746
343.37	348.54	387.17				51.9452	35.0593	55.4175
351.88	355.12	394.9				39.7133	33.7594	62.2983
366.61	350.98	399.16				43.8565	33.3524	58.2283
385.22	336.65	425.06
361.22	342.17	410.34
381.25	359.96	431.52
380.13	356.85	409.185
344.58	352.58	430.58
293.67	353.09	363.76
359.02	356.27	395.12
356.98	342.23	392.93
350.93	341.42	449.89
362.65	346.48	432.56
354.24	349.43	424.42
358.87	351.15	428.55
351.79	353.77	419.48
352.76	355.44	420.74
355.46	324.15	380.36
353.42	327.86	383.61

## Sheet: Figure 2F
	SSC
	Sham Male PBS	ORX Male PBS	ORX Male E2	Sham Female PBS	OVX Female PBS	OVX Female E2
	8440	4848	4126	6160	649	8558
	6295	2761	1733	3175	2272	7737
	6927	2882	5029	2670	1610	5898
	9924			5728	2065	8116
	7851			4610	1692	8690
				8499	1229	8023
				5187	1951	7564
				4542	1851	7364
					2030	8527
					2171	9955
						13922
	female BCSP
	Sham Female PBS	OVX Female PBS	OVX Female E2
	6294	753	6185
	3821	760	8817
	3734	772	8015
	4451	1544	8692
	6695	1891	9315
	11069	1472	8925
	6918	490	8609
	5416	417	9102
		398	10417
		1188	12101
			16895

## Sheet: Figure 2G
		ssc
	Sham	OVX	OVX+E2
	27	16	33
	27	15	40
	26	15	30
	bcsp
	Sham	OVX	OVX+E2
	23	7	30
	23	8	32
	20	8	33

[truncated: 27 more sheets: Figure 3E, Figure3F, Figure 3G, Figure 3H, Figure 3J, Figure 3K, Figure 3L, Figure 3N, Figure4B, Figure 4C, Figure 4D, Figure 4E, Figure 4F, Figure 4G, Figure 4H, suplementary Figure 1B, suplementary figure2c, suplementary figure2D, suplementary figure2E, suplementary figure4B …]
